# Supplementary material for: Associations of Lifestyle and Dietary Factors with Urinary Bisphenol A, S, and F: Evidence from the Korean National Environmental Health Survey IV (2018–2020)
Source: Toxics. 2025 Nov 27;13(12):1027. doi: 10.3390/toxics13121027 (PMC12737383; doi:10.3390/toxics13121027)
Supplement: Supplementary file 1 [file toxics-13-01027-s001.zip]

Archive with 1 entries (1 files):
- toxics-3946148-supplementary.pdf
